# Supplementary material for: Tissue Transglutaminase Knock-Out Preadipocytes and Beige Cells of Epididymal Fat Origin Possess Decreased Mitochondrial Functions Required for Thermogenesis
Source: Int J Mol Sci. 2022 May 5;23(9):5175. doi: 10.3390/ijms23095175 (PMC9105016; doi:10.3390/ijms23095175)
Supplement: Supplementary file 1 [file ijms-23-05175-s001.zip]

Archive with 1 entries (1 files):
- ijms-1685777-supplementary.pdf
